# Supplementary material for: Disparity in Perceptions of Social Values for Ecosystem Services of Urban Green Space: A Case Study in the East Lake Scenic Area, Wuhan
Source: Front Public Health. 2020 Sep 29;8:370. doi: 10.3389/fpubh.2020.00370 (PMC7550722; doi:10.3389/fpubh.2020.00370)
Supplement: Supplementary file 1 [file Table_1.xlsx]

## Sheet: Sheet1
Appendix Table1 Relationships among social values and environmental conditions
Value type	Residents								Tourists
	DTW		ELEV		LULC		DTR		DTW		ELEV		LULC		DTR
	PC	PI	PC	PI	PC	PI	PC	PI	PC	PI	PC	PI	PC	PI	PC	PI
Aesthetic	60.2	38.3	18.9	41.8	12	3.7	8.9	16.1	34.7	32.7	24.1	44.1	37.7	6.1	3.4	17.2
Biodiversity	61.3	39.6	17.4	33.4	10.9	4.6	10.4	22.4	73.3	54.1	11	21.3	5.3	2.2	10.3	22.3
Cultural	50.5	47	22.8	42.2	21.7	3	5	7.8	29.8	43.6	21.9	42.6	45.9	6.6	2.4	7.3
Economic	25.8	12.9	14.3	26.9	29.7	5.6	30.3	54.6	29.9	14.8	12.4	34.4	27	3.4	30.7	47.4
Future	60	60.3	14.6	29	18	2	7.5	8.6	27.4	50.8	20.5	38.7	48.8	3.8	3.3	6.7
Historic	36.3	57.6	26.1	30.7	34.7	6.4	2.9	5.3	18.7	50.5	25.3	32.5	53.8	10.5	2.2	6.4
Intrinsic	52.4	31	24.6	46.8	12.9	4.3	10.1	17.9	52	22.9	29	57.7	11.7	8.2	7.3	11.2
Learning	33.1	28.6	23.6	63.1	38.9	0.2	4.3	8.1	16.8	28.4	18.5	56.4	60.2	11.7	4.5	3.5
Life sustaining	49.1	28.3	15	37.8	19.5	7.2	16.4	26.7	63.3	44.7	19	28	7.5	2.3	10.2	24.9
Recreation	49.5	27	14.6	50.2	15.9	4.8	19.9	18	51.8	26.1	11.7	29.5	19.9	6.7	16.6	37.7
Spiritual	60.9	40.9	13.8	33.8	7.1	4.8	18.2	20.5	58.2	35.5	18.1	44	3.7	0.9	19.9	19.7
Therapeutic	64.5	49.7	18.9	39	9.1	3.3	7.5	7.9	61.9	47.2	19.1	25.7	1.5	0	17.5	27.1
Note: Percent contribution (PC), Permutation important (PI); Distance to road (DTR); Distance to water (DTW); Elevation (ELEV); Land use/cover (LULC)
